# Supplementary material for: Optimizing active recovery strategies for finger flexor fatigue
Source: Front Sports Act Living. 2024 Dec 12;6:1480205. doi: 10.3389/fspor.2024.1480205 (PMC11669519; doi:10.3389/fspor.2024.1480205)
Supplement: Supplementary file 1 [file Table1.xlsx]

## Sheet: List1
Participant	Age	Weight (kg)	Height (cm)	Climbing ability (IRCRA scale)	Climbing experience (years)	Rock climbing (%)	Indoor climbing (%)	Boulder (%)	Lead climbing (%)	Climbing-specific training (quantity/week)	Climbing-specific training (hours/week)	Climbing non-specific training (quantity/week)	Climbing non-specific training (hours/week)	Lead climbing (meters/week)	Bouldering (movements/week)	Maximum force (kg)	Critical Power (kg)	Oxidative capacity index (s)	H_order of test	H_SmO2 resting (%)	H_Time 1 (s)	H_Impulse 1 (N.s)	H_T1/2 1	H_SmO2 min 1	H_SmO2 mean 1	H_THB mean 1	H_SmO2 AR mean 1	H_THB AR mean 1	H_TQR1	H_Time 2 (s)	H_Impulse 2 (N.s)	H_T1/2 2	H_SmO2 min 2	H_SmO2 mean 2	H_THB mean 2	H_SmO2 AR mean 2	H_THB AR mean 2	H_TQR2	H_Time 3 (s)	H_Impulse 3 (N.s)	H_T1/2 3	H_SmO2 min 3	H_SmO2 mean 3	H_THB mean 3	H_SmO2 AR mean 3	H_THB AR mean 3	W_order of test	W_SmO2 resting (%)	W_Time 1 (s)
1	26	73	180	10	3	35	65	40	60	1	1	3	5	40	0	52	17.3	7.6	3	47.7	64.26	20084	3.2	28.19	34.1	75.2	54.6	76.2	14	51.76	15646	2.3	33.32	38.68	80.5	56.1	79.6	13	45.29	13578	3.9	38	43.9	81.5	55.35	77.9	2	48.7	71.14
2	44	65	178	18	23	10	90	90	10	2	3	2.5	3	250	400	56	22	15.4	3	52	65.34	24019.8	1.4	23.9	31.1	96.87	55	95.7	11	60.48	21727.2	1	30.2	37.1	99.1	54	98.7	11	58	21122.9	1.3	31.7	39.44	100	54.5	97.2	1	51	66.76
3	18	58	174	25	6	10	90	50	50	3.5	8	1.5	1	450	400	61	27.7	10.2	3	47.73	69.61	24560.2	5.5	24.95	31.35	60.69	49.57	64.85	17	51.23	19987.4	4.2	24.01	33.35	63.54	52.06	66.4	17	47.4	18229.9	2.3	32.85	39.94	65.04	50.815	65.625	1	52.88	57.3
4	43	80	181	18	5	5	95	2	98	3.5	10.5	2	3	300	100	48	20.3	8.9	1		60.38	18082.8	2.5	18.56	25.16	70.57	52.95	77.74	13	44.62	13190.7	5	19.07	28.48	69.29	53.05	79.23	15	49.72	14881.2	4.5	14.95	28.76	68.87	53	78.485	2	49.34	67.31
5	31	80	183	17	4	50	50	10	90	1	2	5	10	150	0	67	26.3	13.8	3	57.9	72.35	28711.2	3.8	29.02	44.28	58.69	58.3	62.76	11	67.21	26512.5	5.3	23.94	36.68	61.35	55.52	65.12	13	60.49	23805.7	5.4	21.78	29.81	63.33	56.91	63.94	1	52.41	63.43
6	25	70	171	21	9	50	50	50	50	2	4	0	0	100	200	79	37.3	8.4	3	52.71	79.85	36373.5	7.3	18.42	24.12	79.97	49.25	86.82	9	68.07	31391.4	4	22.29	29.09	85.74	49.98	89.31	8	50.24	23909.2	6.5	24.66	30.18	83.95	49.615	88.065	2	50.75	76.73
7	39	81	180	14	6	60	40	15	85	2	4	1	8	40	40	63	23.3	7.4	1	57.15	81.49	29066	3.6	12.16	29.39	66.07	58.76	71.88	12	76.12	27165.6	4	24.94	32.18	67.01	57.88	71.95	13	61.19	21833.5	5.6	23.06	29.32	65.09	58.32	71.915	2	55.88	78.22
8	27	85	185	13	7	40	60	70	30	3	6	2	2	150	250	51	17.7	14.2	3	49.86	53.07	18140.8	2.7	40.01	47.66	57.24	57.45	58.66	14	44.41	14995.3	2	45.86	51.14	61.84	59.44	60.22	14	36.85	12427.3	3.6	39.98	50.09	62.65	58.445	59.44	2	50.99	60.34
9	30	85	179	14	3	15	85	5	95	4.5	5	2.5	3	450	50	44	24.3	25.2	2	57.95	92.05	27463.6	5.1	23.63	35.92	78	58.99	90.87	13	86	25133.2	3.6	25.87	35.04	83.54	57.85	94.62	15	65.51	19240.8	4.1	26.4	36.16	83.84	58.42	92.745	3	55.34	105.98
10	20	62	173	25	11	70	30	20	80	3	5	2	2	100	70	71	29	8.2	2	67.94	61.08	25905.6	1.6	38.13	44.4	66.9	57.39	63.4	16	59.14	25102.1	3.55	40.8	46.49	64.47	57.56	61.72	16	51.23	21699.1	2.25	39.78	45.14	64.24	57.475	62.56	1	47.73	68.07
11	24	78	176	20	6	10	90	70	30	2	4	2	2	150	350	61	28.3	15.8	1	55.3	93.48	35792.7	2	40.92	52.66	63.05	62.21	61.9	19	79.48	30550.6	2.4	35.83	52.11	63.27	61.47	62.18	15	62.71	24163.6	1	34.53	51.13	63.2	61.84	62.04	3	60.93	97.58
12	29	70	179	13	4	40	60	30	70	2	4	3	6	150	50	45	15.3	8	1	49.59	58.77	15490	5.8	17.31	24.18	50.61	60.07	62.55	16	49.39	12975.5	4.4	18.03	25.41	50.27	62.99	62.98	13	42.81	11520.7	4.7	18.84	27.3	50.18	61.53	62.765	2		58.97
13	47	73	185	12	22	80	20	0	100	2	2.5	2	2.5	240	0	59	23.7	6	3		74.51	22264.6							15	78.6	23844.1							15	71.1	21698.1							1		87.09
14	23	71	170	14	4	30	70	40	60	2	4	3	3	70	300	58	17	5.8	2		63.19	24221.5							13	49.55	18596							13	33	12217.1							1		57.71
15	39	65	165	17	20	10	90	50	50	2.5	2.5	3.5	4	300	100	46	18.7	10.8	1	49.49	111.26	32101.3	4	36.74	43.27	113.4	55.2	114	13	93.06	27136.4	2.4	38.42	44.64	113.7	56.3	116.8	14	73.8	21457.4	4.4	34.02	42.62	115.6	55.75	115.4	3	45.89	84.45
16	27	68	183	17	8	70	30	20	80	1.5	3.5	0	0	150	0	41	22	9.6	1		78.23	18803.3							14	53.1	12693.8							12	35.79	8610.04							3		74.34
17	39	65	165	17	20	10	90	50	50	2.5	2.5	3.5	4	300	100	47	23	10.6	2	42.2	116.67	33886.7	3.1	16.4	25.68	106	54.6	106	13	92.71	26555.7	3.9	20.23	28.74	106	54.3	106	12	89.23	26107.4	4.3	22.69	29.7	108	54.45	106	3	55.27	127.54
		W	walking
		H	hanging
		C	climbing
		SmO2	muscle oxygen saturation
		THb	Total[heme]
		TQR	perceived recovery quality
		IRCRA	International Rock Clibing Research Association
		AR	Active recovery
[truncated: 53 more columns]
